# Supplementary material for: Integrated Analysis of the Intestinal Microbiota and Transcriptome of Fenneropenaeus chinensis Response to Low-Salinity Stress
Source: Biology (Basel). 2023 Dec 7;12(12):1502. doi: 10.3390/biology12121502 (PMC10741032; doi:10.3390/biology12121502)
Supplement: Supplementary file 1 [file biology-12-01502-s001.zip]

Archive with 1 entries (1 files):
- biology-2656527-supplementary.pdf
